# Supplementary material for: HIV-1 Low-Frequency Variants Identified in Antiretroviral-Naïve Subjects with Virologic Failure after 12 Months of Follow-Up in Panama
Source: Infect Dis Rep. 2023 Aug 1;15(4):436–44. doi: 10.3390/idr15040044 (PMC10454674; doi:10.3390/idr15040044)
Supplement: Supplementary file 1 [file idr-15-00044-s001.zip]

Archive with 1 entries (1 files):
- idr-2406250-supplementary.docx
